# Supplementary material for: Single cell analysis of human foetal liver captures the transcriptional profile of hepatobiliary hybrid progenitors
Source: Nat Commun. 2019 Jul 26;10:3350. doi: 10.1038/s41467-019-11266-x (PMC6659636; doi:10.1038/s41467-019-11266-x)
Supplement: Supplementary file 4 — Supplementary data 1 [file 41467_2019_11266_MOESM4_ESM.xlsx]

## Sheet: Supplementary Data 1
Supplementary Data 1: Adult hepatocyte significantly up regulated genes
FC	Expr p-value	Symbol	Entrez Gene Name	Location
2.55	8.43e-44	HPX	hemopexin	Extracellular Space
2.44	4.72e-35	HP	haptoglobin	Extracellular Space
2.4	1.47e-52	ITIH3	inter-alpha-trypsin inhibitor heavy chain 3	Extracellular Space
2.34	5.05e-35	SAA1	serum amyloid A1	Extracellular Space
2.33	1.64e-47	LBP	lipopolysaccharide binding protein	Plasma Membrane
2.31	1.57e-43	AGXT	alanine-glyoxylate aminotransferase	Cytoplasm
2.3	3.83e-39	APOA2	apolipoprotein A2	Extracellular Space
2.3	6.29e-36	FGB	fibrinogen beta chain	Extracellular Space
2.27	2.1e-54	AOX1	aldehyde oxidase 1	Cytoplasm
2.26	1e-47	NNMT	nicotinamide N-methyltransferase	Cytoplasm
2.23	2.54e-45	SERPINC1	serpin family C member 1	Extracellular Space
2.22	6.93e-39	ORM1	orosomucoid 1	Extracellular Space
2.21	5.96e-50	PLG	plasminogen	Extracellular Space
2.19	1.28e-32	APOA1	apolipoprotein A1	Extracellular Space
2.15	5.46e-47	C4BPA	complement component 4 binding protein alpha	Extracellular Space
2.14	2.14e-45	ORM2	orosomucoid 2	Extracellular Space
2.14	2.55e-53	CPS1	carbamoyl-phosphate synthase 1	Cytoplasm
2.14	1.46e-34	CYP2E1	cytochrome P450 family 2 subfamily E member 1	Cytoplasm
2.12	1.89e-44	F2	coagulation factor II, thrombin	Extracellular Space
2.11	2.06e-41	AHSG	alpha 2-HS glycoprotein	Extracellular Space
2.07	3.05e-33	APOC3	apolipoprotein C3	Extracellular Space
2.07	7.46e-38	HRG	histidine rich glycoprotein	Extracellular Space
2.05	1.23e-45	ASGR1	asialoglycoprotein receptor 1	Plasma Membrane
2.05	9.53e-43	CFH	complement factor H	Extracellular Space
2.04	7.13e-45	SERPINF1	serpin family F member 1	Extracellular Space
2.03	4.4e-35	A2M	alpha-2-macroglobulin	Extracellular Space
2.02	7.28e-42	KNG1	kininogen 1	Extracellular Space
2.02	6.68e-46	SLC13A5	solute carrier family 13 member 5	Plasma Membrane
2.02	3.66e-44	CREB3L3	cAMP responsive element binding protein 3 like 3	Cytoplasm
2.01	2.92e-42	C8G	complement C8 gamma chain	Extracellular Space
1.98	6.48e-41	CP	ceruloplasmin	Extracellular Space
1.97	2.4e-48	MAT1A	methionine adenosyltransferase 1A	Cytoplasm
1.96	1.93e-40	ITIH1	inter-alpha-trypsin inhibitor heavy chain 1	Extracellular Space
1.93	8.41e-38	TTR	transthyretin	Extracellular Space
1.93	6.26e-49	ATF5	activating transcription factor 5	Nucleus
1.93	2.06e-41	HSD17B6	hydroxysteroid 17-beta dehydrogenase 6	Other
1.92	4.87e-36	APOH	apolipoprotein H	Extracellular Space
1.91	4.23e-41	HMGCS2	3-hydroxy-3-methylglutaryl-CoA synthase 2	Cytoplasm
1.9	1.42e-39	ACSL1	acyl-CoA synthetase long chain family member 1	Cytoplasm
1.9	3.51e-41	FABP1	fatty acid binding protein 1	Cytoplasm
1.88	1.06e-30	PCK1	phosphoenolpyruvate carboxykinase 1	Cytoplasm
1.88	1.93e-45	MASP2	mannan binding lectin serine peptidase 2	Extracellular Space
1.87	2.07e-36	FN1	fibronectin 1	Extracellular Space
1.87	1.95e-49	SERPINF2	serpin family F member 2	Extracellular Space
1.87	5.71e-32	ALDOB	aldolase, fructose-bisphosphate B	Cytoplasm
1.86	4.24e-45	C3P1	complement component 3 precursor pseudogene	Other
1.85	2.25e-44	MT2A	metallothionein 2A	Cytoplasm
1.84	6.35e-39	UGT2B4	UDP glucuronosyltransferase family 2 member B4	Cytoplasm
1.84	4e-39	CYP2C9	cytochrome P450 family 2 subfamily C member 9	Cytoplasm
1.84	1.46e-29	G0S2	G0/G1 switch 2	Cytoplasm
1.83	6.94e-35	CES1	carboxylesterase 1	Cytoplasm
1.83	8.78e-41	MT1G	metallothionein 1G	Nucleus
1.82	7.72e-45	BHMT2	betaine--homocysteine S-methyltransferase 2	Cytoplasm
1.8	2.47e-48	AFM	afamin	Extracellular Space
1.79	7.26e-34	TMEM176A	transmembrane protein 176A	Other
1.77	1.05e-32	ARG1	arginase 1	Cytoplasm
1.77	2.05e-39	ANGPTL3	angiopoietin like 3	Extracellular Space
1.75	4.04e-29	APOE	apolipoprotein E	Extracellular Space
1.75	3.54e-36	C4BPB	complement component 4 binding protein beta	Extracellular Space
1.75	1.7e-35	SAA2	serum amyloid A2	Extracellular Space
1.75	5.03e-42	CYP8B1	cytochrome P450 family 8 subfamily B member 1	Cytoplasm
1.74	1.42e-41	C8A	complement C8 alpha chain	Extracellular Space
1.73	4.11e-35	SULT2A1	sulfotransferase family 2A member 1	Cytoplasm
1.73	6.24e-43	PRAP1	proline rich acidic protein 1	Plasma Membrane
1.72	9.7e-43	PRG4	proteoglycan 4	Extracellular Space
1.72	8.84e-30	ADH1B	alcohol dehydrogenase 1B (class I), beta polypeptide	Cytoplasm
1.7	5.2e-36	KHK	ketohexokinase	Cytoplasm
1.67	1.21e-35	HPD	4-hydroxyphenylpyruvate dioxygenase	Cytoplasm
1.66	7.13e-40	CPN2	carboxypeptidase N subunit 2	Extracellular Space
1.66	1.08e-43	ACSM2A	acyl-CoA synthetase medium chain family member 2A	Cytoplasm
1.65	8.05e-38	APOM	apolipoprotein M	Plasma Membrane
1.65	2.72e-45	APOC1	apolipoprotein C1	Extracellular Space
1.64	9.29e-37	CGREF1	cell growth regulator with EF-hand domain 1	Extracellular Space
1.63	1.87e-41	F12	coagulation factor XII	Extracellular Space
1.63	3.41e-43	MT1E	metallothionein 1E	Other
1.63	2.15e-36	SERPINA7	serpin family A member 7	Extracellular Space
1.62	5.55e-34	HAMP	hepcidin antimicrobial peptide	Extracellular Space
1.62	5.13e-39	HPR	haptoglobin-related protein	Extracellular Space
1.61	1.51e-31	TFR2	transferrin receptor 2	Plasma Membrane
1.6	8.69e-41	MT1H	metallothionein 1H	Other
1.6	3.33e-35	SERPINA10	serpin family A member 10	Extracellular Space
1.6	5.76e-33	LEAP2	liver enriched antimicrobial peptide 2	Extracellular Space
1.58	1.15e-34	SLC22A7	solute carrier family 22 member 7	Plasma Membrane
1.58	8.15e-31	PON1	paraoxonase 1	Extracellular Space
1.57	7.15e-32	IGFBP2	insulin like growth factor binding protein 2	Extracellular Space
1.57	1.86e-45	MST1	macrophage stimulating 1	Extracellular Space
1.56	3.63e-37	C17orf100	chromosome 17 open reading frame 100	Other
1.56	4.86e-31	HPS3	HPS3, biogenesis of lysosomal organelles complex 2 subunit 1	Cytoplasm
1.55	3.16e-30	C8B	complement C8 beta chain	Extracellular Space
1.53	1.62e-27	FGL1	fibrinogen like 1	Extracellular Space
1.52	6.08e-27	TMEM176B	transmembrane protein 176B	Other
1.52	5.25e-38	SLC25A47	solute carrier family 25 member 47	Cytoplasm
1.52	1.76e-39	MT1M	metallothionein 1M	Other
1.51	1.54e-30	HSD11B1	hydroxysteroid 11-beta dehydrogenase 1	Cytoplasm
1.5	1.03e-30	GPX3	glutathione peroxidase 3	Extracellular Space
