# Supplementary material for: Single cell analysis of human foetal liver captures the transcriptional profile of hepatobiliary hybrid progenitors
Source: Nat Commun. 2019 Jul 26;10:3350. doi: 10.1038/s41467-019-11266-x (PMC6659636; doi:10.1038/s41467-019-11266-x)
Supplement: Supplementary file 5 — Supplementary data 2 [file 41467_2019_11266_MOESM5_ESM.xlsx]

## Sheet: Supplementary Data 2
Supplementary Data 2: Adult hepatobiliary hybrid progenitors (HHyP) significantly up regulated genes
FC	Expr p-value	Symbol	Entrez Gene Name	Location
2.65	3.92e-46	SPP1	secreted phosphoprotein 1	Extracellular Space
2.63	1.66e-49	KRT7	keratin 7	Cytoplasm
2.52	6.61e-51	TACSTD2	tumor-associated calcium signal transducer 2	Plasma Membrane
2.48	7.03e-48	CLDN4	claudin 4	Plasma Membrane
2.37	5.69e-49	TM4SF1	transmembrane 4 L six family member 1	Plasma Membrane
2.36	1.68e-69	GSTP1	glutathione S-transferase pi 1	Cytoplasm
2.35	9.64e-43	KRT19	keratin 19	Cytoplasm
2.34	3.28e-56	EPCAM	epithelial cell adhesion molecule	Plasma Membrane
2.29	8.21e-49	CD24	CD24 molecule	Plasma Membrane
2.27	7.53e-42	CHST4	carbohydrate sulfotransferase 4	Cytoplasm
2.26	6.08e-46	CLDN10	claudin 10	Plasma Membrane
2.21	1.04e-40	ANXA4	annexin A4	Plasma Membrane
2.18	2.74e-26	MUC6	mucin 6, oligomeric mucus/gel-forming	Extracellular Space
2.08	9.68e-46	TPM4	tropomyosin 4	Cytoplasm
2.05	9.16e-38	AQP1	aquaporin 1 (Colton blood group)	Plasma Membrane
2.04	1.48e-40	PLPP2	phospholipid phosphatase 2	Plasma Membrane
1.95	8.48e-56	S100A6	S100 calcium binding protein A6	Cytoplasm
1.95	1.59e-36	FGFR2	fibroblast growth factor receptor 2	Plasma Membrane
1.94	5.41e-37	BICC1	BicC family RNA binding protein 1	Other
1.93	2.42e-33	CXCL6	C-X-C motif chemokine ligand 6	Extracellular Space
1.91	1.52e-40	GPRC5B	G protein-coupled receptor class C group 5 member B	Plasma Membrane
1.89	3.68e-39	LDHB	lactate dehydrogenase B	Cytoplasm
1.87	1.35e-43	LGALS3	galectin 3	Extracellular Space
1.84	3.08e-37	SPINT1	serine peptidase inhibitor, Kunitz type 1	Extracellular Space
1.82	1.98e-52	S100A11	S100 calcium binding protein A11	Cytoplasm
1.81	1.68e-32	SLC12A2	solute carrier family 12 member 2	Plasma Membrane
1.76	9.15e-40	PPP1R15A	protein phosphatase 1 regulatory subunit 15A	Cytoplasm
1.76	9.5e-33	ANXA2	annexin A2	Plasma Membrane
1.76	3.32e-34	SFRP5	secreted frizzled related protein 5	Plasma Membrane
1.75	1.02e-39	SPINT2	serine peptidase inhibitor, Kunitz type 2	Extracellular Space
1.73	3.23e-31	LAD1	ladinin 1	Extracellular Space
1.7	1.15e-31	FOS	Fos proto-oncogene, AP-1 transcription factor subunit	Nucleus
1.68	5.95e-29	ATF3	activating transcription factor 3	Nucleus
1.67	5.9e-46	SOX4	SRY-box 4	Nucleus
1.67	1.34e-30	ANXA3	annexin A3	Cytoplasm
1.66	1.5e-36	TESC	tescalcin	Cytoplasm
1.65	2.17e-30	SPHK1	sphingosine kinase 1	Cytoplasm
1.65	1.74e-35	WWTR1	WW domain containing transcription regulator 1	Nucleus
1.63	6.57e-36	CD47	CD47 molecule	Plasma Membrane
1.62	4.39e-29	DCDC2	doublecortin domain containing 2	Extracellular Space
1.6	1.64e-29	TTN	titin	Cytoplasm
1.59	1.93e-28	NEDD9	neural precursor cell expressed, developmentally down-regulated 9	Nucleus
1.58	7.8e-30	FOSB	FosB proto-oncogene, AP-1 transcription factor subunit	Nucleus
1.58	3.88e-28	CFTR	cystic fibrosis transmembrane conductance regulator	Plasma Membrane
1.56	3.76e-29	PKHD1	polycystic kidney and hepatic disease 1 (autosomal recessive)	Plasma Membrane
1.55	1.65e-31	IER2	immediate early response 2	Cytoplasm
1.55	1.56e-27	MMP7	matrix metallopeptidase 7	Extracellular Space
1.55	1.74e-29	ANKRD36C	ankyrin repeat domain 36C	Other
1.55	7.41e-23	CXCL1	C-X-C motif chemokine ligand 1	Extracellular Space
1.55	1.58e-28	CAV2	caveolin 2	Plasma Membrane
1.55	4.77e-30	ITGB8	integrin subunit beta 8	Plasma Membrane
1.54	2.54e-22	CYR61	cysteine rich angiogenic inducer 61	Extracellular Space
1.54	9.72e-27	CAPN2	calpain 2	Cytoplasm
1.53	3.34e-31	C12orf75	chromosome 12 open reading frame 75	Other
1.51	2.61e-37	CYBA	cytochrome b-245 alpha chain	Cytoplasm
