# Supplementary material for: Single cell analysis of human foetal liver captures the transcriptional profile of hepatobiliary hybrid progenitors
Source: Nat Commun. 2019 Jul 26;10:3350. doi: 10.1038/s41467-019-11266-x (PMC6659636; doi:10.1038/s41467-019-11266-x)
Supplement: Supplementary file 6 — Supplementary data 3 [file 41467_2019_11266_MOESM6_ESM.xlsx]

## Sheet: Supplementary Data 3
Supplementary Data 3: Foetal hepatocyte significantly up regulated genes
FC	Expr p-value	Symbol	Entrez Gene Name	Location
4.2	3.63e-55	ALB	albumin	Extracellular Space
4.07	1.16e-63	AFP	alpha fetoprotein	Extracellular Space
4.06	2.81e-68	AHSG	alpha 2-HS glycoprotein	Extracellular Space
4.05	5.6e-71	APOA1	4	Extracellular Space
3.82	3.37e-65	APOA2	apolipoprotein A2	Extracellular Space
3.75	9.05e-62	FGB	fibrinogen beta chain	Extracellular Space
3.68	3.47e-53	SERPINA1	serpin family A member 1	Extracellular Space
3.48	2.98e-48	AMBP	alpha-1-microglobulin/bikunin precursor	Extracellular Space
3.44	1.46e-59	RBP4	retinol binding protein 4	Extracellular Space
3.39	3.01e-57	APOH	apolipoprotein H	Extracellular Space
3.38	4.58e-59	FGG	fibrinogen gamma chain	Extracellular Space
3.37	4.61e-76	APOC3	apolipoprotein C3	Extracellular Space
3.33	2.2e-42	TF	transferrin	Extracellular Space
3.31	1.67e-82	ITIH1	inter-alpha-trypsin inhibitor heavy chain 1	Extracellular Space
3.23	5.83e-43	APOB	apolipoprotein B	Extracellular Space
3.2	2.59e-50	VTN	vitronectin	Extracellular Space
3.16	3.88e-57	TTR	transthyretin	Extracellular Space
3.13	3.77e-54	MT1G	metallothionein 1G	Nucleus
3.08	2.18e-67	ALDOB	aldolase, fructose-bisphosphate B	Cytoplasm
3.05	1.71e-58	FABP1	fatty acid binding protein 1	Cytoplasm
3.03	1.83e-45	FGA	fibrinogen alpha chain	Extracellular Space
2.97	1.06e-62	ARG1	arginase 1	Cytoplasm
2.94	1.06e-42	SERPINC1	serpin family C member 1	Extracellular Space
2.91	8.47e-39	AGT	angiotensinogen	Extracellular Space
2.89	2.35e-42	GC	GC, vitamin D binding protein	Extracellular Space
2.88	8.97e-54	HMGCS2	3-hydroxy-3-methylglutaryl-CoA synthase 2	Cytoplasm
2.88	1.25e-60	GSTA1	glutathione S-transferase alpha 1	Cytoplasm
2.87	1.14e-54	MT1H	metallothionein 1H	Other
2.87	4.08e-67	AGXT	alanine-glyoxylate aminotransferase	Cytoplasm
2.86	1.19e-38	F2	coagulation factor II, thrombin	Extracellular Space
2.86	1.21e-46	KNG1	kininogen 1	Extracellular Space
2.85	5.75e-49	ADH1A	alcohol dehydrogenase 1A (class I), alpha polypeptide	Cytoplasm
2.82	6.93e-39	ITIH2	inter-alpha-trypsin inhibitor heavy chain 2	Extracellular Space
2.82	2.39e-36	CLU	clusterin	Cytoplasm
2.79	2.11e-37	PLG	plasminogen	Extracellular Space
2.76	9.1e-49	GATM	glycine amidinotransferase	Cytoplasm
2.76	2.5e-32	HPX	hemopexin	Extracellular Space
2.72	2e-38	SERPIND1	serpin family D member 1	Extracellular Space
2.66	5.82e-34	GPC3	glypican 3	Plasma Membrane
2.63	1.41e-40	CPS1	carbamoyl-phosphate synthase 1	Cytoplasm
2.62	5.17e-51	ASS1	argininosuccinate synthase 1	Cytoplasm
2.6	1.4e-31	A2M	alpha-2-macroglobulin	Extracellular Space
2.6	5.2e-50	APOM	apolipoprotein M	Plasma Membrane
2.57	1.14e-52	PAH	phenylalanine hydroxylase	Cytoplasm
2.54	7.84e-51	PHYH	phytanoyl-CoA 2-hydroxylase	Cytoplasm
2.51	2.59e-64	PRAP1	proline rich acidic protein 1	Plasma Membrane
2.49	1.88e-34	SERPINA6	serpin family A member 6	Extracellular Space
2.48	1.01e-37	CYP4A11	cytochrome P450 family 4 subfamily A member 11	Cytoplasm
2.46	2e-46	SPP2	secreted phosphoprotein 2	Extracellular Space
2.41	4.56e-37	HAL	histidine ammonia-lyase	Cytoplasm
2.41	4.26e-42	FTCD	formimidoyltransferase cyclodeaminase	Cytoplasm
2.38	7.73e-41	SLC2A2	solute carrier family 2 member 2	Plasma Membrane
2.36	8.38e-36	LIPC	lipase C, hepatic type	Extracellular Space
2.36	1.95e-36	ASGR2	asialoglycoprotein receptor 2	Plasma Membrane
2.35	3.8e-34	APOE	apolipoprotein E	Extracellular Space
2.34	1.81e-44	LOC100507053	uncharacterized LOC100507053	Other
2.31	8.77e-24	C3	complement C3	Extracellular Space
2.3	6.49e-41	ASGR1	asialoglycoprotein receptor 1	Plasma Membrane
2.29	5.2e-26	FGL1	fibrinogen like 1	Extracellular Space
2.29	1.25e-38	ADH6	alcohol dehydrogenase 6 (class V)	Cytoplasm
2.29	5.25e-34	TM7SF2	transmembrane 7 superfamily member 2	Cytoplasm
2.25	6.07e-35	IDI1	isopentenyl-diphosphate delta isomerase 1	Cytoplasm
2.24	1.56e-30	SERPINA4	serpin family A member 4	Extracellular Space
2.23	2.94e-43	ACADSB	acyl-CoA dehydrogenase, short/branched chain	Cytoplasm
2.23	6.09e-32	FST	follistatin	Extracellular Space
2.22	3.08e-23	GSN	gelsolin	Extracellular Space
2.22	3.7e-47	SMLR1	small leucine rich protein 1	Other
2.21	1.42e-28	ITIH3	inter-alpha-trypsin inhibitor heavy chain 3	Extracellular Space
2.2	1.92e-35	SERPINF2	serpin family F member 2	Extracellular Space
2.19	3.68e-36	ANGPTL3	angiopoietin like 3	Extracellular Space
2.16	3.79e-29	SLC38A3	solute carrier family 38 member 3	Plasma Membrane
2.16	1.8e-26	SERPINA5	serpin family A member 5	Extracellular Space
2.14	1e-29	SERPINA7	serpin family A member 7	Extracellular Space
2.13	1.42e-37	FBP1	fructose-bisphosphatase 1	Cytoplasm
2.13	1.47e-38	AKR1C1/AKR1C2	aldo-keto reductase family 1 member C2	Cytoplasm
2.13	9.64e-31	PRODH2	proline dehydrogenase 2	Cytoplasm
2.11	4.43e-42	BEX1	brain expressed X-linked 1	Other
2.09	3.21e-31	CPB2	carboxypeptidase B2	Extracellular Space
2.09	9.76e-29	HPN	hepsin	Plasma Membrane
2.08	4.59e-30	BHMT	betaine--homocysteine S-methyltransferase	Cytoplasm
2.08	4.64e-38	PEG10	paternally expressed 10	Nucleus
2.07	2.54e-27	C8B	complement C8 beta chain	Extracellular Space
2.04	5.09e-30	TMEM176A	transmembrane protein 176A	Other
2.04	6.99e-36	ORM1	orosomucoid 1	Extracellular Space
2.04	2.21e-28	SLC39A5	solute carrier family 39 member 5	Plasma Membrane
2.03	1.95e-27	CYP27A1	cytochrome P450 family 27 subfamily A member 1	Cytoplasm
2.03	7.21e-28	TMEM176B	transmembrane protein 176B	Other
2.02	2.7e-32	PYGL	glycogen phosphorylase L	Cytoplasm
2.02	2.97e-33	HGD	homogentisate 1,2-dioxygenase	Cytoplasm
2.02	9.76e-42	CYP3A7	cytochrome P450 family 3 subfamily A member 7	Cytoplasm
2.01	9.46e-36	CRYL1	crystallin lambda 1	Cytoplasm
2.01	9.06e-28	F5	coagulation factor V	Plasma Membrane
2	1.71e-31	MAOB	monoamine oxidase B	Cytoplasm
2	1.14e-30	AMN	amnion associated transmembrane protein	Plasma Membrane
2	2.75e-39	MT1E	metallothionein 1E	Other
1.99	2.18e-36	ACAA1	acetyl-CoA acyltransferase 1	Cytoplasm
1.99	2.22e-28	F12	coagulation factor XII	Extracellular Space
1.99	1.84e-30	AZGP1	alpha-2-glycoprotein 1, zinc-binding	Extracellular Space
1.99	1.73e-36	SULT1E1	sulfotransferase family 1E member 1	Cytoplasm
1.99	1.93e-32	ALDH1A1	aldehyde dehydrogenase 1 family member A1	Cytoplasm
1.98	5.95e-35	PBLD	phenazine biosynthesis like protein domain containing	Cytoplasm
1.97	6.9e-27	UGT2B4	UDP glucuronosyltransferase family 2 member B4	Cytoplasm
1.97	8.62e-26	IGFBP1	insulin like growth factor binding protein 1	Extracellular Space
1.97	1.51e-32	BHMT2	betaine--homocysteine S-methyltransferase 2	Cytoplasm
1.97	1.63e-33	TDO2	tryptophan 2,3-dioxygenase	Cytoplasm
1.97	3.77e-26	SCD	stearoyl-CoA desaturase	Cytoplasm
1.97	1.04e-34	ACSL4	acyl-CoA synthetase long-chain family member 4	Cytoplasm
1.95	1.15e-34	DMGDH	dimethylglycine dehydrogenase	Cytoplasm
1.95	4.3e-36	ALDH2	aldehyde dehydrogenase 2 family (mitochondrial)	Cytoplasm
1.95	3.12e-23	SERPINF1	serpin family F member 1	Extracellular Space
1.94	1.78e-27	MSMO1	methylsterol monooxygenase 1	Cytoplasm
1.94	1.92e-31	SELENOP	selenoprotein P	Extracellular Space
1.94	3.59e-28	PON1	paraoxonase 1	Extracellular Space
1.93	5.48e-38	MT2A	metallothionein 2A	Cytoplasm
1.93	9.84e-35	MGST1	microsomal glutathione S-transferase 1	Cytoplasm
1.92	2.48e-30	GALK1	galactokinase 1	Cytoplasm
1.91	9.79e-32	IDH1	isocitrate dehydrogenase (NADP(+)) 1, cytosolic	Cytoplasm
1.9	3.8e-21	DHCR7	7-dehydrocholesterol reductase	Cytoplasm
1.88	1.75e-29	CDO1	cysteine dioxygenase type 1	Cytoplasm
1.87	9.77e-37	GAMT	guanidinoacetate N-methyltransferase	Cytoplasm
1.86	2.86e-31	SPRYD4	SPRY domain containing 4	Cytoplasm
1.86	8.49e-25	IGSF1	immunoglobulin superfamily member 1	Plasma Membrane
1.86	1.6e-27	HSD17B2	hydroxysteroid 17-beta dehydrogenase 2	Cytoplasm
1.86	1.38e-31	HPD	4-hydroxyphenylpyruvate dioxygenase	Cytoplasm
1.85	2.18e-27	SERPINA11	serpin family A member 11	Extracellular Space
1.84	3.7e-29	AADAC	arylacetamide deacetylase	Cytoplasm
1.82	2.78e-34	RIDA	reactive intermediate imine deaminase A homolog	Cytoplasm
1.82	1.29e-28	VSNL1	visinin like 1	Cytoplasm
1.81	1.59e-26	SLC22A9	solute carrier family 22 member 9	Plasma Membrane
1.8	1.21e-26	PON3	paraoxonase 3	Extracellular Space
1.8	2.49e-37	DLEC1	deleted in lung and esophageal cancer 1	Cytoplasm
1.8	9e-29	CCDC152	coiled-coil domain containing 152	Other
1.79	5.8e-22	DHCR24	24-dehydrocholesterol reductase	Cytoplasm
1.77	6.84e-30	TST	thiosulfate sulfurtransferase	Cytoplasm
1.77	1.01e-29	RGN	regucalcin	Nucleus
1.77	1.37e-27	MSRB1	methionine sulfoxide reductase B1	Nucleus
1.77	8.93e-34	FTCD-AS1	FTCD antisense RNA 1	Other
1.76	3.2e-23	TM4SF4	transmembrane 4 L six family member 4	Plasma Membrane
1.76	9.15e-22	COL2A1	collagen type II alpha 1 chain	Extracellular Space
1.76	1.48e-26	FDFT1	farnesyl-diphosphate farnesyltransferase 1	Cytoplasm
1.75	8.97e-25	GLS2	glutaminase 2	Cytoplasm
1.75	1.28e-34	MAT1A	methionine adenosyltransferase 1A	Cytoplasm
1.75	2.42e-29	PDZK1	PDZ domain containing 1	Plasma Membrane
1.75	3.96e-32	ORM2	orosomucoid 2	Extracellular Space
1.75	5.81e-23	PROC	protein C, inactivator of coagulation factors Va and VIIIa	Extracellular Space
1.74	1.15e-25	DPYS	dihydropyrimidinase	Cytoplasm
1.74	1.85e-25	AGXT2	alanine--glyoxylate aminotransferase 2	Cytoplasm
1.74	1.35e-29	CYP4A22	cytochrome P450 family 4 subfamily A member 22	Cytoplasm
1.74	9.52e-28	FAM213A	family with sequence similarity 213 member A	Extracellular Space
1.74	2.23e-26	OTC	ornithine carbamoyltransferase	Cytoplasm
1.72	5.73e-30	CFHR1	complement factor H related 1	Extracellular Space
1.71	3.6e-27	AK4	adenylate kinase 4	Cytoplasm
1.71	1.65e-22	G6PC	glucose-6-phosphatase catalytic subunit	Cytoplasm
1.71	2.25e-20	MST1	macrophage stimulating 1	Extracellular Space
1.71	1.07e-22	CLDN1	claudin 1	Plasma Membrane
1.71	1.34e-21	DLK1	delta like non-canonical Notch ligand 1	Extracellular Space
1.7	1.83e-22	HYAL1	hyaluronoglucosaminidase 1	Cytoplasm
1.7	3.28e-26	XBP1	X-box binding protein 1	Nucleus
1.69	3.57e-28	BDH1	3-hydroxybutyrate dehydrogenase 1	Cytoplasm
1.69	7.04e-26	mir-122	microRNA 122	Cytoplasm
1.69	8.69e-27	AMDHD1	amidohydrolase domain containing 1	Cytoplasm
1.68	8.45e-21	CDR1	cerebellar degeneration related protein 1	Other
1.68	7.06e-30	MASP2	mannan binding lectin serine peptidase 2	Extracellular Space
1.67	3.76e-28	TCEA3	transcription elongation factor A3	Nucleus
1.67	3.59e-25	GOT1	glutamic-oxaloacetic transaminase 1	Cytoplasm
1.67	3.95e-30	MT1F	metallothionein 1F	Other
1.67	2.28e-27	SLC38A4	solute carrier family 38 member 4	Plasma Membrane
1.66	8.94e-21	CDR1-AS	CDR1 antisense RNA	Other
1.66	1.64e-23	SLC13A5	solute carrier family 13 member 5	Plasma Membrane
1.65	1.24e-20	DHRS7	dehydrogenase/reductase 7	Other
1.65	4.13e-24	MTTP	microsomal triglyceride transfer protein	Cytoplasm
1.65	9.28e-22	PHGDH	phosphoglycerate dehydrogenase	Cytoplasm
1.65	1.88e-25	LCAT	lecithin-cholesterol acyltransferase	Extracellular Space
1.64	3.06e-23	SLC39A14	solute carrier family 39 member 14	Plasma Membrane
1.64	2.88e-24	ALDH8A1	aldehyde dehydrogenase 8 family member A1	Cytoplasm
1.64	3.7e-20	F10	coagulation factor X	Extracellular Space
1.62	7.47e-27	C4BPB	complement component 4 binding protein beta	Extracellular Space
1.62	4.56e-26	HMGCL	3-hydroxymethyl-3-methylglutaryl-CoA lyase	Cytoplasm
1.61	7.59e-24	DDC	dopa decarboxylase	Cytoplasm
1.61	6.8e-28	PTGR1	prostaglandin reductase 1	Cytoplasm
1.61	2.01e-28	ACAA2	acetyl-CoA acyltransferase 2	Cytoplasm
1.61	1.57e-20	HRG	histidine rich glycoprotein	Extracellular Space
1.6	1.12e-18	SLC22A7	solute carrier family 22 member 7	Plasma Membrane
1.6	1.68e-27	TM4SF5	transmembrane 4 L six family member 5	Plasma Membrane
1.6	4.79e-20	ACSL1	acyl-CoA synthetase long-chain family member 1	Cytoplasm
1.59	1.65e-22	KHK	ketohexokinase	Cytoplasm
1.59	1.77e-22	PSAT1	phosphoserine aminotransferase 1	Cytoplasm
1.59	1.31e-23	GJB1	gap junction protein beta 1	Plasma Membrane
1.58	3.93e-35	APOC1	apolipoprotein C1	Extracellular Space
1.58	2.83e-22	ALDH7A1	aldehyde dehydrogenase 7 family member A1	Cytoplasm
1.58	5.94e-22	C8A	complement C8 alpha chain	Extracellular Space
1.57	2.55e-22	HP	haptoglobin	Extracellular Space
1.57	5.55e-26	RBP5	retinol binding protein 5	Cytoplasm
1.57	2.15e-23	NINJ1	ninjurin 1	Plasma Membrane
1.57	2.48e-28	NIT2	nitrilase family member 2	Cytoplasm
1.57	2.77e-22	SULT2A1	sulfotransferase family 2A member 1	Cytoplasm
1.57	1.04e-23	EBP	emopamil binding protein (sterol isomerase)	Cytoplasm
1.57	4.49e-23	CSF3R	colony stimulating factor 3 receptor	Plasma Membrane
1.56	2.34e-20	NR0B2	nuclear receptor subfamily 0 group B member 2	Nucleus
1.56	4.08e-21	DGAT2	diacylglycerol O-acyltransferase 2	Cytoplasm
1.55	1.06e-24	LECT2	leukocyte cell derived chemotaxin 2	Extracellular Space
1.55	1.7e-26	STARD10	StAR related lipid transfer domain containing 10	Cytoplasm
1.55	1.81e-22	HGFAC	HGF activator	Extracellular Space
1.55	1.52e-24	CRYZ	crystallin zeta	Cytoplasm
1.55	5.96e-22	LSS	lanosterol synthase	Cytoplasm
1.54	2.18e-27	H19	H19, imprinted maternally expressed transcript (non-protein coding)	Cytoplasm
1.54	2.94e-33	NUPR1	nuclear protein 1, transcriptional regulator	Nucleus
1.54	7.31e-20	ACSS2	acyl-CoA synthetase short-chain family member 2	Cytoplasm
1.54	3.58e-22	SDC2	syndecan 2	Plasma Membrane
1.53	1.1e-23	A1CF	APOBEC1 complementation factor	Nucleus
1.53	2.43e-20	ANPEP	alanyl aminopeptidase, membrane	Plasma Membrane
1.52	1.42e-21	EPHX2	epoxide hydrolase 2	Cytoplasm
1.52	2.44e-25	NIPSNAP1	nipsnap homolog 1	Cytoplasm
1.52	1.37e-18	CYP19A1	cytochrome P450 family 19 subfamily A member 1	Cytoplasm
1.52	5.77e-24	LEAP2	liver enriched antimicrobial peptide 2	Extracellular Space
1.51	9.75e-21	ALDH1L1	aldehyde dehydrogenase 1 family member L1	Cytoplasm
1.51	6.96e-23	PALMD	palmdelphin	Cytoplasm
1.51	1.36e-21	ACOX2	acyl-CoA oxidase 2	Cytoplasm
1.5	2.45e-23	SLC25A1	solute carrier family 25 member 1	Other
