# Supplementary material for: Single cell analysis of human foetal liver captures the transcriptional profile of hepatobiliary hybrid progenitors
Source: Nat Commun. 2019 Jul 26;10:3350. doi: 10.1038/s41467-019-11266-x (PMC6659636; doi:10.1038/s41467-019-11266-x)
Supplement: Supplementary file 7 — Supplementary data 4 [file 41467_2019_11266_MOESM7_ESM.xlsx]

## Sheet: Supplementary Data 4
Supplementary Data 4: Foetal hepatobiliary hybrid progenitor (HHyP) significantly up regulated genes
FC	Expr p-value	Symbol	Gene Name	Location
2.93	4.37e-12	SPP1	secreted phosphoprotein 1	Extracellular Space
2.93	8.41e-22	ANXA4	annexin A4	Plasma Membrane
2.93	3.18e-18	CLU	clusterin	Cytoplasm
2.83	6.22e-20	STAT1	signal transducer and activator of transcription 1	Nucleus
2.78	3.56e-21	TM4SF4	transmembrane 4 L six family member 4	Plasma Membrane
2.77	1.5e-20	DCDC2	doublecortin domain containing 2	Extracellular Space
2.66	8.86e-14	ANXA13	annexin A13	Plasma Membrane
2.65	2.1e-16	AMBP	alpha-1-microglobulin/bikunin precursor	Extracellular Space
2.59	6.84e-16	SERPINA1	serpin family A member 1	Extracellular Space
2.56	8.76e-18	PKHD1	polycystic kidney and hepatic disease 1 (autosomal recessive)	Plasma Membrane
2.53	1.09e-19	KAAG1	kidney associated antigen 1	Extracellular Space
2.52	1.77e-18	CD24	CD24 molecule	Plasma Membrane
2.51	2.14e-15	AGT	angiotensinogen	Extracellular Space
2.48	1.88e-13	CDH6	cadherin 6	Plasma Membrane
2.46	4.18e-16	GC	GC, vitamin D binding protein	Extracellular Space
2.43	9.93e-11	KRT19	keratin 19	Cytoplasm
2.35	2.49e-13	ALB	albumin	Extracellular Space
2.31	7.13e-11	ITIH2	inter-alpha-trypsin inhibitor heavy chain 2	Extracellular Space
2.28	6.69e-08	UGT2B15	UDP glucuronosyltransferase family 2 member B15	Cytoplasm
2.28	7.06e-17	BICC1	BicC family RNA binding protein 1	Other
2.26	7.18e-10	SFRP5	secreted frizzled related protein 5	Plasma Membrane
2.1	1.02e-16	SORBS2	sorbin and SH3 domain containing 2	Plasma Membrane
2.09	1.09e-09	SPINT1	serine peptidase inhibitor, Kunitz type 1	Extracellular Space
2.05	3.42e-17	EPCAM	epithelial cell adhesion molecule	Plasma Membrane
2.05	1.73e-09	SERPINA5	serpin family A member 5	Extracellular Space
2.01	4.79e-12	FGFR2	fibroblast growth factor receptor 2	Plasma Membrane
2	3.19e-12	PTPRF	protein tyrosine phosphatase, receptor type F	Plasma Membrane
1.99	4.68e-09	LAD1	ladinin 1	Extracellular Space
1.97	3.03e-10	VTN	vitronectin	Extracellular Space
1.94	5.21e-13	KRT8	keratin 8	Cytoplasm
1.91	3.2e-09	CLDN1	claudin 1	Plasma Membrane
1.91	1.82e-08	DSP	desmoplakin	Plasma Membrane
1.88	3.58e-12	TNFRSF12A	TNF receptor superfamily member 12A	Plasma Membrane
1.86	7.38e-09	MCAM	melanoma cell adhesion molecule	Plasma Membrane
1.86	8.39e-12	ATP1A1	ATPase Na+/K+ transporting subunit alpha 1	Plasma Membrane
1.85	5.69e-13	FGFR3	fibroblast growth factor receptor 3	Plasma Membrane
1.85	2.51e-08	ABCC3	ATP binding cassette subfamily C member 3	Plasma Membrane
1.82	2.54e-10	PAH	phenylalanine hydroxylase	Cytoplasm
1.82	1.71e-09	SULT1C4	sulfotransferase family 1C member 4	Cytoplasm
1.82	9.03e-11	CAV2	caveolin 2	Plasma Membrane
1.81	1.98e-08	SLC12A2	solute carrier family 12 member 2	Plasma Membrane
1.79	2.53e-09	EHF	ETS homologous factor	Nucleus
1.79	1.7e-09	PROM1	prominin 1	Plasma Membrane
1.78	1.05e-09	AKAP7	A-kinase anchoring protein 7	Plasma Membrane
1.76	1.5e-08	KIFC3	kinesin family member C3	Cytoplasm
1.76	2.71e-08	ACSM3	acyl-CoA synthetase medium-chain family member 3	Cytoplasm
1.76	1.17e-13	CSPP1	centrosome and spindle pole associated protein 1	Cytoplasm
1.75	3.08e-10	C14orf105	chromosome 14 open reading frame 105	Other
1.75	2.46e-09	LMCD1	LIM and cysteine rich domains 1	Cytoplasm
1.75	1.11e-09	HNF1B	HNF1 homeobox B	Nucleus
1.74	1.87e-13	ANXA2	annexin A2	Plasma Membrane
1.74	2.41e-10	ZBTB20	zinc finger and BTB domain containing 20	Nucleus
1.72	3.82e-07	C4orf19	chromosome 4 open reading frame 19	Nucleus
1.72	8.03e-09	DAPK1	death associated protein kinase 1	Cytoplasm
1.72	7.4e-08	CTNND2	catenin delta 2	Plasma Membrane
1.71	1.05e-11	TTR	transthyretin	Extracellular Space
1.71	1.2e-07	LLGL2	LLGL2, scribble cell polarity complex component	Cytoplasm
1.71	5.23e-07	PRSS23	protease, serine 23	Extracellular Space
1.7	1.07e-14	SERPING1	serpin family G member 1	Extracellular Space
1.69	2.32e-05	FOS	Fos proto-oncogene, AP-1 transcription factor subunit	Nucleus
1.69	7.88e-08	HSPG2	heparan sulfate proteoglycan 2	Extracellular Space
1.67	6.6e-09	SLC17A4	solute carrier family 17 member 4	Plasma Membrane
1.67	2.64e-07	TES	testin LIM domain protein	Plasma Membrane
1.66	1.59e-09	YPEL2	yippee like 2	Nucleus
1.66	2.7e-08	EFNA1	ephrin A1	Plasma Membrane
1.66	5.94e-07	SLC44A3	solute carrier family 44 member 3	Plasma Membrane
1.65	1.12e-06	GPRC5B	G protein-coupled receptor class C group 5 member B	Plasma Membrane
1.65	3.82e-07	CLDN3	claudin 3	Plasma Membrane
1.65	2.5e-10	SOX9	SRY-box 9	Nucleus
1.63	3.71e-07	SERPINA4	serpin family A member 4	Extracellular Space
1.63	2.31e-07	NEDD9	neural precursor cell expressed, developmentally down-regulated 9	Nucleus
1.63	9.69e-09	CDH1	cadherin 1	Plasma Membrane
1.63	2.34e-08	SEMA6A	semaphorin 6A	Plasma Membrane
1.62	1.25e-07	OCLN	occludin	Plasma Membrane
1.62	3.35e-08	STAT4	signal transducer and activator of transcription 4	Nucleus
1.6	2.1e-09	FN1	fibronectin 1	Extracellular Space
1.59	2.98e-06	SLC4A4	solute carrier family 4 member 4	Plasma Membrane
1.59	3.2e-08	ERBB3	erb-b2 receptor tyrosine kinase 3	Plasma Membrane
1.59	1.98e-06	PLPP2	phospholipid phosphatase 2	Plasma Membrane
1.58	3.37e-12	IL1RAP	interleukin 1 receptor accessory protein	Plasma Membrane
1.58	8.51e-09	RNF19A	ring finger protein 19A, RBR E3 ubiquitin protein ligase	Nucleus
1.57	1.06e-09	CLDN6	claudin 6	Plasma Membrane
1.57	3.25e-08	LOC100422737	uncharacterized LOC100422737	Other
1.57	2.56e-07	SNAP25	synaptosome associated protein 25	Plasma Membrane
1.56	1.85e-12	DST	dystonin	Plasma Membrane
1.56	7.58e-07	ELF3	E74 like ETS transcription factor 3	Nucleus
1.56	3.88e-07	PERP	PERP, TP53 apoptosis effector	Plasma Membrane
1.56	2.69e-07	HABP2	hyaluronan binding protein 2	Extracellular Space
1.55	6.73e-11	AFDN	afadin, adherens junction formation factor	Nucleus
1.55	4.25e-14	LAMP2	lysosomal associated membrane protein 2	Plasma Membrane
1.55	1.21e-07	RNF128	ring finger protein 128, E3 ubiquitin protein ligase	Cytoplasm
1.55	9.78e-08	NCK2	NCK adaptor protein 2	Cytoplasm
1.55	1.42e-10	CDC42EP1	CDC42 effector protein 1	Extracellular Space
1.54	2.36e-07	ALCAM	activated leukocyte cell adhesion molecule	Plasma Membrane
1.54	1.61e-07	CLMN	calmin	Cytoplasm
1.54	1.14e-07	GRB7	growth factor receptor bound protein 7	Plasma Membrane
1.54	3.43e-06	BAMBI	BMP and activin membrane bound inhibitor	Plasma Membrane
1.53	3.12e-09	SPATS2L	spermatogenesis associated serine rich 2 like	Nucleus
1.52	2.57e-06	ANXA3	annexin A3	Cytoplasm
1.51	3.53e-07	LINC00261	long intergenic non-protein coding RNA 261	Other
1.51	1.18e-07	CTSH	cathepsin H	Cytoplasm
1.51	1.8e-08	MAGI1	membrane associated guanylate kinase, WW and PDZ domain containing 1	Plasma Membrane
1.51	2.81e-08	ONECUT1	one cut homeobox 1	Nucleus
