# Supplementary material for: Single cell analysis of human foetal liver captures the transcriptional profile of hepatobiliary hybrid progenitors
Source: Nat Commun. 2019 Jul 26;10:3350. doi: 10.1038/s41467-019-11266-x (PMC6659636; doi:10.1038/s41467-019-11266-x)
Supplement: Supplementary file 8 — Supplementary data 5 [file 41467_2019_11266_MOESM8_ESM.xlsx]

## Sheet: Supplementary Data 5
Supplementary Data 5: Adult biliary epithelial cells (BECs) significantly up regulated genes
FC	Expr p-value	Symbol	Entrez Gene Name	Location
4	5.49e-184	MUC5B	mucin 5B, oligomeric mucus/gel-forming	Extracellular Space
3.68	1.82e-250	MUC3A	mucin 3A, cell surface associated	Other
3.6	0	CEACAM6	carcinoembryonic antigen related cell adhesion molecule 6	Plasma Membrane
3.39	6.41e-200	SPP1	secreted phosphoprotein 1	Extracellular Space
3.32	0	AKR1B10	aldo-keto reductase family 1 member B10	Cytoplasm
3.22	0	DUOX2	dual oxidase 2	Plasma Membrane
3.17	0	DUOXA2	dual oxidase maturation factor 2	Cytoplasm
3.01	5.25e-119	SLC44A4	solute carrier family 44 member 4	Plasma Membrane
3	1.41e-89	NQO1	NAD(P)H quinone dehydrogenase 1	Cytoplasm
2.9	7.97e-91	KRT19	keratin 18	Cytoplasm
2.88	0	AGR2	anterior gradient 2, protein disulphide isomerase family member	Extracellular Space
2.87	0	DUOXA1	dual oxidase maturation factor 1	Plasma Membrane
2.83	7.4e-279	PIGR	polymeric immunoglobulin receptor	Plasma Membrane
2.8	3.2e-301	MMP1	matrix metallopeptidase 1	Extracellular Space
2.79	0	TFF2	trefoil factor 2	Extracellular Space
2.76	9.05e-157	TCN1	transcobalamin 1	Cytoplasm
2.75	0	CD44	CD44 molecule (Indian blood group)	Plasma Membrane
2.73	6.42e-105	GCNT3	glucosaminyl (N-acetyl) transferase 3, mucin type	Plasma Membrane
2.71	2.4e-268	FGF19	fibroblast growth factor 19	Extracellular Space
2.71	0	CLDN2	claudin 2	Plasma Membrane
2.71	8.15e-272	CLDN4	claudin 4	Plasma Membrane
2.68	0	LYZ	lysozyme	Extracellular Space
2.67	1.22e-71	TSPAN8	tetraspanin 8	Plasma Membrane
2.66	0	MMP7	matrix metallopeptidase 7	Extracellular Space
2.61	4.64e-262	CD24	CD24 molecule	Plasma Membrane
2.6	6.01771956634638e-321	ADM	adrenomedullin	Extracellular Space
2.59	3.59e-109	SYT8	synaptotagmin 8	Cytoplasm
2.54	5.27e-114	GPX2	glutathione peroxidase 2	Cytoplasm
2.5	3.75e-94	TMC5	transmembrane channel like 5	Cytoplasm
2.49	3.61e-105	MUC1	mucin 1, cell surface associated	Plasma Membrane
2.47	5.1e-166	TFF1	trefoil factor 1	Extracellular Space
2.47	3.99e-183	TMEM45B	transmembrane protein 45B	Extracellular Space
2.46	8.58e-193	LCN2	lysosomal protein transmembrane 4 beta	Cytoplasm
2.38	9.36e-164	TMPRSS4	transmembrane serine protease 4	Cytoplasm
2.36	2.8e-241	CHST4	carbohydrate sulfotransferase 4	Cytoplasm
2.36	0	BACE2	beta-secretase 2	Cytoplasm
2.36	6.43e-119	PKM	pyruvate kinase M1/2	Cytoplasm
2.34	3.15e-290	ATP10B	ATPase phospholipid transporting 10B (putative)	Plasma Membrane
2.33	6.37e-152	LGALS4	galectin 3 binding protein	Plasma Membrane
2.33	3.37e-234	DDIT4	DNA damage inducible transcript 4	Cytoplasm
2.29	7.35e-135	WTAPP1	Wilms tumor 1 associated protein pseudogene 1	Other
2.29	5.38e-241	CD74	CD74 molecule	Plasma Membrane
2.27	5.51e-130	TMEM54	transmembrane protein 54	Other
2.26	7.02e-112	IFI27	immediate early response 2	Cytoplasm
2.26	1.99e-185	ANXA4	annexin A4	Plasma Membrane
2.26	0	EGLN3	egl-9 family hypoxia inducible factor 3	Cytoplasm
2.25	1.14e-79	PLPP2	phospholipid phosphatase 2	Plasma Membrane
2.25	1.5e-117	SDCBP2	syndecan binding protein 2	Cytoplasm
2.24	6.05e-204	PRSS3	serine protease 3	Extracellular Space
2.24	0	B3GNT3	UDP-GlcNAc:betaGal beta-1,3-N-acetylglucosaminyltransferase 3	Cytoplasm
2.23	6.1e-278	ALDH3A1	aldehyde dehydrogenase 3 family member A1	Cytoplasm
2.23	6.32e-267	KRT7	keratin 19	Cytoplasm
2.22	0	ADAM28	ADAM metallopeptidase domain 28	Plasma Membrane
2.22	3.08e-97	GABRP	gamma-aminobutyric acid type A receptor pi subunit	Plasma Membrane
2.22	9.78e-121	FCGBP	Fc fragment of IgG binding protein	Extracellular Space
2.21	0	PRSS8	serine protease 8	Extracellular Space
2.19	2.49e-245	CLDN10	claudin 10	Plasma Membrane
2.19	6.37e-112	REG1A	regenerating family member 1 alpha	Extracellular Space
2.19	1.97e-254	ACE2	angiotensin I converting enzyme 2	Plasma Membrane
2.19	1.72e-259	ST14	suppression of tumorigenicity 14	Plasma Membrane
2.17	1.12e-122	TTC39A	tetratricopeptide repeat domain 39A	Other
2.17	0	FXYD3	FXYD domain containing ion transport regulator 3	Plasma Membrane
2.16	0	TC2N	tandem C2 domains, nuclear	Nucleus
2.15	0	TFF3	trefoil factor 3	Extracellular Space
2.14	5e-53	HPCA	hippocalcin	Cytoplasm
2.13	3.54e-308	CAPN5	calpain 5	Cytoplasm
2.12	8.85e-112	LAD1	lactamase beta 2	Cytoplasm
2.12	5.17e-145	LOC105375431		Other
2.12	8.37e-290	TACSTD2	tumor associated calcium signal transducer 2	Plasma Membrane
2.11	0	MLPH	melanophilin	Cytoplasm
2.11	3.08e-165	TM4SF4	transmembrane 4 L six family member 4	Plasma Membrane
2.09	0	EPS8L3	EPS8 like 3	Extracellular Space
2.06	2.38e-299	ADGRG1	adhesion G protein-coupled receptor G1	Plasma Membrane
2.06	4.91e-123	MISP	mitotic spindle positioning	Plasma Membrane
2.06	2.05e-108	HS3ST1	heparan sulfate-glucosamine 3-sulfotransferase 1	Cytoplasm
2.05	6.5e-308	LGALS3	galectin 2	Cytoplasm
2.05	3.39e-109	FHL2	four and a half LIM domains 2	Nucleus
2.05	8.26e-127	TSPAN1	tetraspanin 1	Cytoplasm
2.04	1.66e-238	ANXA13	annexin A13	Plasma Membrane
2.04	0	ERN2	endoplasmic reticulum to nucleus signaling 2	Cytoplasm
2.03	0	MUC5AC	mucin 5AC, oligomeric mucus/gel-forming	Cytoplasm
2.02	3.26e-92	MPZL2	myelin protein zero like 2	Plasma Membrane
2.02	1.63e-285	CAPN8	calpain 8	Cytoplasm
2.02	1.86e-66	MVP	major vault protein	Nucleus
2.02	1.19e-171	FUT3	fucosyltransferase 3 (Lewis blood group)	Cytoplasm
2.01	0	ALOX5	arachidonate 5-lipoxygenase	Cytoplasm
2	0	TCN2	transcobalamin 2	Extracellular Space
2	3.17e-126	TBXAS1	thromboxane A synthase 1	Plasma Membrane
1.99	1.6e-128	GBP3	guanylate binding protein 3	Cytoplasm
1.99	8.38e-177	UGT2B15	UDP glucuronosyltransferase family 2 member B15	Cytoplasm
1.99	4.59e-300	CYP4F11	cytochrome P450 family 4 subfamily F member 11	Cytoplasm
1.99	0	ASRGL1	asparaginase like 1	Cytoplasm
1.98	8.81e-271	C12orf75	chromosome 12 open reading frame 75	Other
1.98	5.95e-81	G6PD	glucose-6-phosphate dehydrogenase	Cytoplasm
1.97	2.54e-162	ANXA2	annexin A2	Plasma Membrane
1.97	2.42e-91	LYPD6B	LY6/PLAUR domain containing 6B	Other
1.96	8.18e-117	TUBA4A	tubulin alpha 4a	Cytoplasm
1.96	2.53e-87	SPINT1	serine peptidase inhibitor, Kunitz type 1	Extracellular Space
1.95	3.05e-140	CRISP3	cysteine rich secretory protein 3	Extracellular Space
1.95	6.34e-126	PROM2	prominin 2	Plasma Membrane
1.93	4.65e-181	EPCAM	epithelial cell adhesion molecule	Plasma Membrane
1.93	4.89e-103	CRP	C-reactive protein	Extracellular Space
1.93	1.65e-133	PFKFB3	6-phosphofructo-2-kinase/fructose-2,6-biphosphatase 3	Cytoplasm
1.93	6.96e-138	WFDC2	WAP four-disulfide core domain 2	Extracellular Space
1.92	2.43e-142	PGD	phosphogluconate dehydrogenase	Cytoplasm
1.92	0	LRP10	LDL receptor related protein 10	Plasma Membrane
1.92	8.42e-270	APOL1	apolipoprotein L1	Extracellular Space
1.92	1.35e-133	PLAUR	plasminogen activator, urokinase receptor	Plasma Membrane
1.92	7.78e-149	ITGA2	IST1, ESCRT-III associated factor	Cytoplasm
1.92	7.94e-206	STXBP6	syntaxin binding protein 6	Cytoplasm
1.91	4.24e-210	AKR7A3	aldo-keto reductase family 7 member A3	Cytoplasm
1.9	4.09e-229	AP1M2	adaptor related protein complex 1 subunit mu 2	Cytoplasm
1.9	0	MUC13	mucin 13, cell surface associated	Extracellular Space
1.9	4.88e-130	PDZK1IP1	PDZK1 interacting protein 1	Extracellular Space
1.88	1.11e-131	USH1C	USH1 protein network component harmonin	Plasma Membrane
1.87	3.71e-157	TM4SF1	transmembrane 4 L six family member 1	Plasma Membrane
1.87	2.46e-187	CAPN2	calpain 2	Cytoplasm
1.86	7.49e-183	CTSH	cathepsin H	Cytoplasm
1.86	2.81e-264	DDR1	discoidin domain receptor tyrosine kinase 1	Plasma Membrane
1.86	0	ITGA3	integrin subunit alpha 2	Plasma Membrane
1.86	6.28e-143	KLK11	kallikrein related peptidase 10	Extracellular Space
1.85	0	ADRA2A	adrenoceptor alpha 2A	Plasma Membrane
1.85	3.83e-159	KDELR3	potassium channel tetramerization domain containing 14	Other
1.84	4.02e-147	GOLM1	golgi membrane protein 1	Cytoplasm
1.84	2.4e-96	KLF5	Kruppel like factor 10	Nucleus
1.84	4.2e-191	SLPI	secretory leukocyte peptidase inhibitor	Cytoplasm
1.83	6.73e-186	BCL6	B cell CLL/lymphoma 6	Nucleus
1.83	0	FAM3D	family with sequence similarity 3 member D	Extracellular Space
1.83	3.97e-240	TES	testin LIM domain protein	Plasma Membrane
1.82	6.17e-143	VSIG2	V-set and immunoglobulin domain containing 2	Plasma Membrane
1.82	2.25e-238	CLDN7	claudin 7	Plasma Membrane
1.81	3.19e-129	LAPTM4B	lysosomal associated membrane protein 2	Plasma Membrane
1.8	1.77e-188	ELF3	E74 like ETS transcription factor 3	Nucleus
1.78	1.55e-302	PLBD1	phospholipase B domain containing 1	Extracellular Space
1.78	7.49e-201	RDH10	retinol dehydrogenase 10	Nucleus
1.78	5.28e-114	TINAGL1	tubulointerstitial nephritis antigen like 1	Extracellular Space
1.77	4.76e-228	SPINT2	serine peptidase inhibitor, Kunitz type 2	Extracellular Space
1.77	2.09e-161	TMEM106C	transmembrane protein 106C	Other
1.76	2.01e-241	LAMB3	ladinin 1	Extracellular Space
1.75	6.19e-119	HTATIP2	HIV-1 Tat interactive protein 2	Nucleus
1.74	1.66e-123	RNF128	ring finger protein 128, E3 ubiquitin protein ligase	Cytoplasm
1.73	8.21e-264	PRR15L	proline rich 15 like	Other
1.73	9.68e-138	TAC1	tachykinin precursor 1	Extracellular Space
1.73	7.93e-238	LGALS3BP	galectin 3	Extracellular Space
1.72	4.36e-114	TMEM37	transmembrane protein 37	Plasma Membrane
1.72	3.67e-104	SERPINB1	serpin family B member 1	Cytoplasm
1.72	4.21e-151	ECM1	extracellular matrix protein 1	Extracellular Space
1.72	8.79e-169	EZR	ezrin	Plasma Membrane
1.71	8.3e-200	PHLDA2	pleckstrin homology like domain family A member 2	Cytoplasm
1.71	6.83e-206	GMDS	GDP-mannose 4,6-dehydratase	Cytoplasm
1.71	4.79e-165	ITGB4	integrin subunit alpha 6	Plasma Membrane
1.7	6.86e-148	SRD5A3	steroid 5 alpha-reductase 3	Cytoplasm
1.7	2.47e-140	PSMB8	proteasome subunit beta 8	Cytoplasm
1.69	2.76e-144	UGT2A3	UDP glucuronosyltransferase family 2 member A3	Other
1.69	1.46e-178	ARL14	ADP ribosylation factor like GTPase 14	Other
1.69	2.19e-182	BHLHE40	basic helix-loop-helix family member e40	Nucleus
1.68	0	FA2H	fatty acid 2-hydroxylase	Cytoplasm
1.67	9.28e-134	HIF1A	hypoxia inducible factor 1 subunit alpha	Nucleus
1.66	2.71e-207	TMEM125	transmembrane protein 125	Other
1.65	2.13e-179	LOC100133286	hCG1645011-like	Other
1.65	4.21e-172	CBR1	carbonyl reductase 1	Cytoplasm
1.65	9.04e-92	GALE	UDP-galactose-4-epimerase	Cytoplasm
1.65	4.05e-130	SLC2A1	solute carrier family 2 member 1	Plasma Membrane
1.65	2.99e-156	QSOX1	quiescin sulfhydryl oxidase 1	Cytoplasm
1.65	6.6e-178	CA9	carbonic anhydrase 9	Nucleus
1.64	0	MUC6	mucin 6, oligomeric mucus/gel-forming	Extracellular Space
1.64	6.08e-102	S100A6	S100 calcium binding protein A6	Cytoplasm
1.64	2.06e-164	CAV2	caveolin 2	Plasma Membrane
1.63	2.65e-136	PYGB	glycogen phosphorylase B	Cytoplasm
1.63	2.54e-139	GSN	gelsolin	Extracellular Space
1.63	1.36e-233	EFNB1	ephrin B1	Plasma Membrane
1.62	5.16e-104	SERINC2	serine incorporator 2	Plasma Membrane
1.62	8.09e-152	MTMR11	myotubularin related protein 11	Cytoplasm
1.62	1.98e-153	MYO7B	myosin VIIB	Cytoplasm
1.62	4.38e-138	TPD52	tumor protein D52	Cytoplasm
1.62	1.19e-113	SLCO2A1	solute carrier organic anion transporter family member 2A1	Plasma Membrane
1.62	6.73e-123	TRIOBP	TRIO and F-actin binding protein	Nucleus
1.61	2.55e-227	PLD1	phospholipase D1	Cytoplasm
1.61	2.65217188158987e-310	PFKP	phosphofructokinase, platelet	Cytoplasm
1.61	2.32e-178	CPM	carboxypeptidase M	Plasma Membrane
1.61	2e-129	PTPRH	protein tyrosine phosphatase, receptor type H	Plasma Membrane
1.61	1.75e-187	TKT	transketolase	Cytoplasm
1.6	4.99e-142	LIMCH1	LIM domain and actin binding 1	Cytoplasm
1.6	4.48e-280	BAIAP2L2	BAI1 associated protein 2 like 2	Cytoplasm
1.6	2.32e-153	S100A11	S100 calcium binding protein A11	Cytoplasm
1.6	8.34e-155	F2RL1	F2R like trypsin receptor 1	Plasma Membrane
1.59	3.44e-129	SPATA20	spermatogenesis associated 20	Other
1.59	1.61e-161	ANXA3	annexin A3	Cytoplasm
1.59	6.58e-124	RBM47	RNA binding motif protein 47	Nucleus
1.58	1.27e-193	ARPC1B	actin related protein 2/3 complex subunit 1B	Cytoplasm
1.58	2.03e-176	CLDN3	claudin 3	Plasma Membrane
1.58	1.98e-131	AQP3	aquaporin 3 (Gill blood group)	Plasma Membrane
1.58	1.57e-103	CLU	clusterin	Cytoplasm
1.58	3.37e-116	PCSK5	proprotein convertase subtilisin/kexin type 5	Extracellular Space
1.58	1.26e-141	KCNK15	potassium two pore domain channel subfamily K member 1	Plasma Membrane
1.58	1.04e-119	GGT1	gamma-glutamyltransferase 1	Plasma Membrane
1.58	4.44e-148	ANPEP	alanyl aminopeptidase, membrane	Plasma Membrane
1.57	7.89e-150	ATP1A1	ATPase Na+/K+ transporting subunit alpha 1	Plasma Membrane
1.57	7.31e-129	SLC6A20	solute carrier family 6 member 20	Plasma Membrane
1.57	0	TSPO	translocator protein	Cytoplasm
1.56	2.46e-113	UNC5CL	unc-5 family C-terminal like	Cytoplasm
1.56	2.16e-96	NEB	nebulin	Cytoplasm
1.56	1.16e-93	TXNRD1	thioredoxin reductase 1	Cytoplasm
1.56	3.37e-152	MYO6	myosin VI	Cytoplasm
1.55	3.09e-97	GSTA2	glutathione S-transferase alpha 2	Cytoplasm
1.55	2.89e-150	FOS	Fos proto-oncogene, AP-1 transcription factor subunit	Nucleus
1.55	2.1e-160	ANXA11	annexin A11	Nucleus
1.55	1.39e-102	HN1	Jupiter microtubule associated homolog 1	Nucleus
1.55	1.89e-110	KRTCAP3	keratin 8	Cytoplasm
1.55	1.46e-230	UNC93B1	unc-93 homolog B1, TLR signaling regulator	Cytoplasm
1.54	1.38e-182	ALDH1A2	aldehyde dehydrogenase 1 family member A2	Cytoplasm
1.54	7.36e-135	SLC10A3	solute carrier family 10 member 3	Plasma Membrane
1.54	3.15e-137	FUT2	fucosyltransferase 2	Cytoplasm
1.54	0	GDA	guanine deaminase	Cytoplasm
1.53	8.29e-124	MBOAT7	membrane bound O-acyltransferase domain containing 7	Plasma Membrane
1.53	4.09e-206	CAPG	capping actin protein, gelsolin like	Nucleus
1.53	7.11e-138	ABCC3	ATP binding cassette subfamily C member 3	Plasma Membrane
1.53	2.41e-175	DENND2D	DENN domain containing 2D	Cytoplasm
1.53	1.58e-185	ABHD3	abhydrolase domain containing 3	Plasma Membrane
1.52	9.11e-207	PSMB9	proteasome subunit beta 9	Cytoplasm
1.52	5.33e-152	SLC22A18	solute carrier family 22 member 18	Plasma Membrane
1.52	0	PIM3	Pim-3 proto-oncogene, serine/threonine kinase	Cytoplasm
1.52	3.57e-138	F5	coagulation factor V	Extracellular Space
1.52	2.39e-167	CD82	CD82 molecule	Plasma Membrane
1.52	2.47e-175	FAM177B	family with sequence similarity 177 member B	Other
1.52	1.97e-122	AKR1C2	aldo-keto reductase family 1 member C2	Cytoplasm
1.51	7.17e-51	SCAMP2	secretory carrier membrane protein 2	Cytoplasm
1.51	3.43e-170	SLC1A5	solute carrier family 1 member 5	Plasma Membrane
1.51	7.08e-110	PARM1	prostate androgen-regulated mucin-like protein 1	Extracellular Space
1.51	3.05e-77	NOSTRIN	nitric oxide synthase trafficking	Cytoplasm
1.51	4.13e-185	ABHD4	abhydrolase domain containing 4	Cytoplasm
1.51	2.83e-166	DPAGT1	dolichyl-phosphate N-acetylglucosaminephosphotransferase 1	Cytoplasm
1.51	1.11e-127	SLC1A1	solute carrier family 1 member 1	Plasma Membrane
1.5	1.17e-93	UGT2B7	UDP glucuronosyltransferase family 2 member B7	Cytoplasm
1.5	0	SUSD6	sushi domain containing 6	Other
1.5	3e-125	RAB25	RAB25, member RAS oncogene family	Cytoplasm
1.5	2.72e-247	BIK	BCL2 interacting killer	Cytoplasm
1.5	7e-225	AREG	amphiregulin	Extracellular Space
1.5	5.55e-273	MUC20	mucin 20, cell surface associated	Plasma Membrane
1.5	1.27e-194	CXCL17	C-X-C motif chemokine ligand 17	Extracellular Space
